# Supplementary material for: Strategic Amyotrophic Lateral Sclerosis Australia–Systems Genomics Consortium (SALSA-SGC): cohort profile
Source: BMJ Open. 2026 Jun 18;16(6):e110906. doi: 10.1136/bmjopen-2025-110906 (PMC13288974; doi:10.1136/bmjopen-2025-110906)
Supplement: Online Supplement Table 1 [file bmjopen-16-6-s004.xlsx]

## Sheet: SuppTable1
Supplementary Table 1. STROBE checklist for cohort, case-control, and cross-sectional studies (combined) https://www.strobe-statement.org/checklists/
Title and abstract	1	(a) Indicate the study’s design with a commonly used term in the title or the abstract	Cohort profile: The Strategic Amyotrophic Lateral Sclerosis Australia – Systems Genomics Consortium (SALSA-SGC)
		(b) Provide in the abstract an informative and balanced summary of what was done and what was found	yes
Introduction
Background/rationale	2	Explain the scientific background and rationale for the investigation being reported	Yes
Objectives	3	State specific objectives, including any prespecified hypotheses	Yes both short and long-term objectives; no hypotheses
Methods
Study design	4	Present key elements of study design early in the paper	Yes; sectionnheadings make this easy to find
Setting	5	Describe the setting, locations, and relevant dates, including periods of recruitment, exposure, follow-up, and data collection	yes; no exposure
Participants	6	(a) Cohort study—Give the eligibility criteria, and the sources and methods of selection of participants. Describe methods of follow-up	Participant Eligibility section; Follow-up described in Clinical Data section
		Case-control study—Give the eligibility criteria, and the sources and methods of case ascertainment and control selection. Give the rationale for the choice of cases and controls	N/A
		Cross-sectional study—Give the eligibility criteria, and the sources and methods of selection of participants	N/A
		(b) Cohort study—For matched studies, give matching criteria and number of exposed and unexposed	Not matched
		Case-control study—For matched studies, give matching criteria and the number of controls per case	N/A
Variables	7	Clearly define all outcomes, exposures, predictors, potential confounders, and effect modifiers. Give diagnostic criteria, if applicable	All variables and their completeness are provided in Supplementary Table 2; Diagnostic criteria are described in Supplementary Table 3. No outcomes, predictors, exposures, effect modifiers. Hence, no confounders.
Data sources/ measurement	8*	For each variable of interest, give sources of data and details of methods of assessment (measurement). Describe comparability of assessment methods if there is more than one group	All variables and their completeness are provided in Supplementary Table 2;
Bias	9	Describe any efforts to address potential sources of bias	N/A.
Study size	10	Explain how the study size was arrived at	This is a cohort collection for use in downstream research; no study size was set in advance.
Quantitative variables	11	Explain how quantitative variables were handled in the analyses. If applicable, describe which groupings were chosen and why	Our analyses are simply summaries of collected data. The groups are defined. The N in each Figure is clearly defined.
Statistical methods	12	(a) Describe all statistical methods, including those used to control for confounding	Cohort profile: Simple description of data colelcted
		(b) Describe any methods used to examine subgroups and interactions	N/A
		(c) Explain how missing data were addressed	N/A
		(d) Cohort study—If applicable, explain how loss to follow-up was addressed	Clinical data section "Clinical data and biological samples are collected during standard clinic (or at some sites research clinic) visits approximately every 3 months for as long as participants are able". Cohort characterstics section "Given that data are collected in real-clinic settings complete data cannot always achieved; the numbers presented in the Figures quantify this. Clinics vary in t…
		Case-control study—If applicable, explain how matching of cases and controls was addressed	N/A.
		Cross-sectional study—If applicable, describe analytical methods taking account of sampling strategy	N/A
		(e) Describe any sensitivity analyses	N/A
Results
Participants	13*	(a) Report numbers of individuals at each stage of study—eg numbers potentially eligible, examined for eligibility, confirmed eligible, included in the study, completing follow-up, and analysed	Supplementary Table 2.
		(b) Give reasons for non-participation at each stage	As for item 12
		(c) Consider use of a flow diagram	N/A
Descriptive data	14*	(a) Give characteristics of study participants (eg demographic, clinical, social) and information on exposures and potential confounders	Figure 1. No exposures, hence no confounders.
		(b) Indicate number of participants with missing data for each variable of interest	Supplementary Table 2.
		(c) Cohort study—Summarise follow-up time (eg, average and total amount)	Figure 3g-h
Outcome data	15*	Cohort study—Report numbers of outcome events or summary measures over time	No 'outcmes" as such. Figures provide comprehensive description
		Case-control study—Report numbers in each exposure category, or summary measures of exposure
		Cross-sectional study—Report numbers of outcome events or summary measures
Main results	16	(a) Give unadjusted estimates and, if applicable, confounder-adjusted estimates and their precision (eg, 95% confidence interval). Make clear which confounders were adjusted for and why they were included	Only cohort descriptions mean, median, IQR
		(b) Report category boundaries when continuous variables were categorized	N/A
		(c) If relevant, consider translating estimates of relative risk into absolute risk for a meaningful time period	N/A
Other analyses	17	Report other analyses done—eg analyses of subgroups and interactions, and sensitivity analyses	N/A
Discussion
Key results	18	Summarise key results with reference to study objectives	Cohort profile; results are descriptors of the cohort
Limitations	19	Discuss limitations of the study, taking into account sources of potential bias or imprecision. Discuss both direction and magnitude of any potential bias	Our limitations section states: "The main limitation is that SALSA-SGC only recruits from participating ALS centres across Australia and is not a national registry of people with ALS. Some clinical sites are most able to support data collection for research than others. Missing data is mostly site dependent, and is not a reflection of patient characteristics. Patients living regionally are under-…
Interpretation	20	Give a cautious overall interpretation of results considering objectives, limitations, multiplicity of analyses, results from similar studies, and other relevant evidence	Cohort description
Generalisability	21	Discuss the generalisability (external validity) of the study results	As for 19
Other information
Funding	22	Give the source of funding and the role of the funders for the present study and, if applicable, for the original study on which the present article is based	Funding statement.
*Give information separately for cases and controls in case-control studies and, if applicable, for exposed and unexposed groups in cohort and cross-sectional studies.
