# Supplementary material for: Strategic Amyotrophic Lateral Sclerosis Australia–Systems Genomics Consortium (SALSA-SGC): cohort profile
Source: BMJ Open. 2026 Jun 18;16(6):e110906. doi: 10.1136/bmjopen-2025-110906 (PMC13288974; doi:10.1136/bmjopen-2025-110906)
Supplement: Online Supplement Table 2 [file bmjopen-16-6-s005.xlsx]

## Sheet: SuppTable2
Supplementary Table 2 SALSA Clinical Fields
Field Group	Field Label	Field Type	Allowed Values	Primary Visits (N = 1333)				Subsequent Visits (N = 3315)
				Field Collected	Completion (%)	N Complete	N Blank	Field Collected	Completion (%)	N Complete	N Blank
General	Consultation Type	list_text	Standard Consultation Telehealth	TRUE	31.36	418	915	TRUE	31.79	1054	2261
General	Telehealth Consultation	list_text	Telephone Video Email/ Online	TRUE	0.3	4	1329	TRUE	2.9	96	3219
General	Visit Date	datetime		TRUE	100	1333	0	TRUE	100	3315	0
General	Visit Comments	text_with_summary		TRUE	31.51	420	913	TRUE	26.58	881	2434
General	Weight	number_decimal		TRUE	87.47	1166	167	TRUE	71.07	2356	959
General	Height	number_decimal		TRUE	86.72	1156	177	TRUE	64.71	2145	1170
General	Clinical suspicion of cognitive impairment	list_text	Yes No	TRUE	79.14	1055	278	TRUE	69.11	2291	1024
General	MND Type	text		TRUE	98.12	1308	25	TRUE	97.16	3221	94
Disease Onset	Were all the questions in this section completed?	list_integer	Yes No	TRUE	21.53	287	1046	FALSE	0.33	11	3304
Disease Onset	Please select reason for Incompleteness	list_integer	Data not available to enter Not administered at this site Not collected at this time point Does not form part of this time point protocol Data not available in patient record Unable to administer to patient / Patient unable to complete	TRUE	3.6	48	1285	FALSE	0.15	5	3310
Disease Onset	Date of Onset of MND ALS Symptoms	text		TRUE	97.97	1306	27	FALSE	34.96	1159	2156
Disease Onset	Region where first symptoms began	list_text	Bulbar Cervical Chest/Abdomen Lumbar Other	TRUE	95.65	1275	58	FALSE	34.87	1156	2159
Disease Onset	Region where first symptoms began (other)	text		TRUE	1.28	17	1316	FALSE	0.03	1	3314
Disease Onset	Side of Body	list_text	LHS RHS	TRUE	64.37	858	475	FALSE	23.86	791	2524
Disease Onset	Date of First Visit to Clinician about Symptoms	text		TRUE	77.94	1039	294	FALSE	33.15	1099	2216
Disease Onset	Date of Diagnosis	text		TRUE	89.72	1196	137	TRUE	74.06	2455	860
Disease Onset	Diagnosis Tests	list_text	MRI Brain MRI cervical spine MRI lumbar spine EMG/NCS Lumbar puncture Muscle biopsy	TRUE	92.5	1233	100	FALSE	34.27	1136	2179
Disease Onset	Was more than one specialist opinion given?	list_text	Yes No	TRUE	34.88	465	868	TRUE	25.94	860	2455
ALSFRS-R	Speech	list_text	(0) Loss of useful speech (1) Speech combined with nonvocal communication (2) Intelligible with repeating (3) Detectable speech disturbance (4) Normal speech processes	TRUE	92.05	1227	106	TRUE	95.93	3180	135
ALSFRS-R	Swallowing	list_text	(0) Nil by Mouth (exclusively parenteral or enteral feeding) (1) Needs supplemental tube feeding (2) Dietary consistency changes (3) Early Eating Problems - occasional choking (4) Normal eating habits	TRUE	92.05	1227	106	TRUE	95.9	3179	136
ALSFRS-R	Salivation	list_text	(0) Marked drooling (1) Marked excess of saliva with some drooling (2) Moderately excessive Saliva (3) Slight but definite excess of saliva in mouth (4) Normal	TRUE	92.05	1227	106	TRUE	95.87	3178	137
ALSFRS-R	Walking	list_text	(0) No purposeful leg movement (1) Non-ambulatory functional movement (2) Walks with assistance (3) Early ambulation difficulties (4) Normal	TRUE	92.05	1227	106	TRUE	95.93	3180	135
ALSFRS-R	Climbing Stairs	list_text	(0) Cannot do (1) Needs Assistance (2) Mild unsteadiness or fatigue (3) Slow (4) Normal	TRUE	92.05	1227	106	TRUE	95.9	3179	136
ALSFRS-R	Cutting Food and Handling Utensils (A)	list_text	(0) Needs to be fed (1) Food must be cut by someone, but can still feed slowly (2) Can cut most foods although clumsy and slow (3) Somewhat slow and clumsy, but no help needed (4) Normal	TRUE	86.35	1151	182	TRUE	84.83	2812	503
ALSFRS-R	Cutting Food and Handling Utensils (B)	list_text	(0) Unable to perform any aspect of task (1) Provides minimal assistance to caregiver (2) Some help needed with closures and fasteners (3) Clumsy but able to perform all manipulations independently (4) Normal	TRUE	5.93	79	1254	TRUE	11.16	370	2945
ALSFRS-R	Dressing and Hygiene	list_text	(0) Total Dependence (1) Needs attendant for self care (2) Intermittent assistance or substitute methods (3) Independent and complete self-care with effort or decreased efficiency (4) Normal Function	TRUE	92.05	1227	106	TRUE	95.9	3179	136
ALSFRS-R	Turning Bed and adjusting Bed clothes	list_text	(0) Helpless (1) Can initiate, but not turn or adjust sheets alone (2) Can turn alone or adjust sheets, but with great difficulty (3) Somewhat slow and clumsy, but no help needed (4) Normal	TRUE	92.05	1227	106	TRUE	95.9	3179	136
ALSFRS-R	Handwriting	list_text	(0) Unable to write (1) Able to grip pen but unable to write (2) Not all words are legible (3) Slow or sloppy: all words are legible (4) Normal	TRUE	91.9	1225	108	TRUE	95.9	3179	136
ALSFRS-R	Difficulty of Breathing	list_text	(0) Significant difficulty, considering using mechanical respiratory support (1) Occurs at rest, difficulty when either sitting or lying (2) Occurs with one or more of the following: eating (3) Occurs when walking (4) No difficulty	TRUE	92.05	1227	106	TRUE	95.87	3178	137
ALSFRS-R	Difficulty of breathing when lying flat	list_text	(0) Unable to sleep (1) Can only sleep sitting up (2) Needs extra pillows in order to sleep ( more than 2) (3) Some difficulty sleeping at night due to shortness of breath, does not routinely use more than two pillows (4) No difficulty	TRUE	91.97	1226	107	TRUE	95.81	3176	139
ALSFRS-R	Respiratory Insufficiency	list_text	(0) Invasive mechanical ventilation by intubation or tracheostomy (1) Continuous use of BiPAP during the night and day (2) Continuous during the night (3) Intermittent use of BiPAP (4) No respiratory insufficiency	TRUE	91.97	1226	107	TRUE	95.84	3177	138
ALSFRS-R	ALSFRS Score	number_decimal		TRUE	82.97	1106	227	TRUE	88.3	2927	388
ALSFRS-R	ALSFRS Score Nurse Entered	number_decimal		TRUE	71.87	958	375	TRUE	58.04	1924	1391
ALSFRS-R	ALSFRS Upper Limbs Score	computed		TRUE	72.69	969	364	TRUE	66.61	2208	1107
ALSFRS-R	ALSFRS Lower Limbs Score	computed		TRUE	72.69	969	364	TRUE	66.61	2208	1107
ALSFRS-R	ALSFRS Bulbar Score	computed		TRUE	72.69	969	364	TRUE	66.61	2208	1107
ALSFRS-R	ALSFRS Respiratory Score	computed		TRUE	72.69	969	364	TRUE	66.61	2208	1107
King's Staging	Current Stage	text		TRUE	63.09	841	492	TRUE	39.88	1322	1993
Affected Regions	Is there information on the Regions Affected for this participant?	list_integer	Yes No	TRUE	47.41	632	701	TRUE	55.29	1833	1482
Affected Regions	Please select reason for not administering	list_integer	Data not available to enter Not administered at this site Not collected at this time point Does not form part of this time point protocol Data not available in patient record Unable to administer to patient / Patient unable to complete	TRUE	4.8	64	1269	TRUE	10.35	343	2972
Affected Regions	Bulbar Region - LMN	list_text	Yes No	TRUE	75.62	1008	325	TRUE	60.48	2005	1310
Affected Regions	Bulbar Region - UMN	list_text	Yes No	TRUE	76.22	1016	317	TRUE	62.32	2066	1249
Affected Regions	Cervical Region - LMN	list_text	Yes No	TRUE	78.24	1043	290	TRUE	64.95	2153	1162
Affected Regions	Cervical Region - LMN Sides	list_text	Left Right Both	TRUE	63.24	843	490	TRUE	54.72	1814	1501
Affected Regions	Cervical Region - UMN	list_text	Yes No	TRUE	76.07	1014	319	TRUE	63.26	2097	1218
Affected Regions	Cervical Region - UMN Sides	list_text	Left Right Both	TRUE	42.84	571	762	TRUE	39.91	1323	1992
Affected Regions	Lumbar Region - LMN	list_text	Yes No	TRUE	76.14	1015	318	TRUE	63.71	2112	1203
Affected Regions	Lumbar Region - LMN Sides	list_text	Left Right Both	TRUE	52.89	705	628	TRUE	48.27	1600	1715
Affected Regions	Lumbar Region - UMN	list_text	Yes No	TRUE	75.54	1007	326	TRUE	61.78	2048	1267
Affected Regions	Lumbar Region - UMN Sides	list_text	Left Right Both	TRUE	45.31	604	729	TRUE	41.3	1369	1946
Reflexes	Is there information on the status of Reflexes in this participant's LIMBS?	list_integer	Yes No	TRUE	20.26	270	1063	TRUE	22.41	743	2572
Reflexes	Please select reason for not administering	list_integer	Data not available to enter Not administered at this site Not collected at this time point Does not form part of this time point protocol Data not available in patient record Unable to administer to patient / Patient unable to complete	TRUE	5.25	70	1263	TRUE	5.01	166	3149
Reflexes	Left Lower Limbs - Ankle	list_text	Absent Normal Hyper Reflexive	TRUE	51.16	682	651	TRUE	34.66	1149	2166
Reflexes	Left Lower Limbs - Knee	list_text	Absent Normal Hyper Reflexive	TRUE	51.61	688	645	TRUE	35.29	1170	2145
Reflexes	Left Upper Limbs - Biceps	list_text	Absent Normal Hyper Reflexive	TRUE	51.54	687	646	TRUE	35.29	1170	2145
Reflexes	Left Upper Limbs - Supinator	list_text	Absent Normal Hyper Reflexive	TRUE	51.46	686	647	TRUE	35.17	1166	2149
Reflexes	Right Lower Limbs - Ankle	list_text	Absent Normal Hyper Reflexive	TRUE	50.94	679	654	TRUE	34.75	1152	2163
Reflexes	Right Lower Limbs - Knee	list_text	Absent Normal Hyper Reflexive	TRUE	51.31	684	649	TRUE	35.26	1169	2146
Reflexes	Right Upper Limbs - Biceps	list_text	Absent Normal Hyper Reflexive	TRUE	51.61	688	645	TRUE	35.32	1171	2144
Reflexes	Right Upper Limbs - Supinator	list_text	Absent Normal Hyper Reflexive	TRUE	51.54	687	646	TRUE	35.2	1167	2148
Split Hand Index	Was the Split Hand Index measurement administered?	list_integer	Yes No	TRUE	19.73	263	1070	TRUE	22.05	731	2584
Split Hand Index	Please select reason for not administering	list_integer	Data not available to enter Not administered at this site Not collected at this time point Does not form part of this time point protocol Data not available in patient record Unable to administer to patient / Patient unable to complete	TRUE	19.05	254	1079	TRUE	21.69	719	2596
Split Hand Index	Dominant Hand	list_text	Left Right Ambidextrous	TRUE	47.26	630	703	FALSE	1.15	38	3277
Split Hand Index	ADM - Dominant	number_decimal		TRUE	0.53	7	1326	TRUE	0.42	14	3301
Split Hand Index	ADM - Other	number_decimal		TRUE	0.45	6	1327	TRUE	0.42	14	3301
Split Hand Index	APB - Dominant	number_decimal		TRUE	0.6	8	1325	TRUE	0.42	14	3301
Split Hand Index	APB - Other	number_decimal		TRUE	0.45	6	1327	TRUE	0.42	14	3301
Split Hand Index	FDI - Dominant	number_decimal		TRUE	0.53	7	1326	TRUE	0.42	14	3301
Split Hand Index	FDI - Other	number_decimal		TRUE	0.45	6	1327	TRUE	0.42	14	3301
Split Hand Index	SHI - Dominant	number_decimal		TRUE	0.3	4	1329	TRUE	0	0	3315
Split Hand Index	SHI - Other	number_decimal		TRUE	0.3	4	1329	TRUE	0	0	3315
Riluzole Treatment	Has the participant been prescribed Riluzole?	list_integer	Yes No	TRUE	31.58	421	912	TRUE	29.68	984	2331
Riluzole Treatment	Is the participant currently taking Riluzole?	list_text	Yes No	TRUE	4.5	60	1273	TRUE	4.4	146	3169
Riluzole Treatment	Riluzole Treatment cessation Date	datetime		TRUE	5.63	75	1258	TRUE	3.32	110	3205
Riluzole Treatment	Riluzole Treatment Commencement Date	datetime		TRUE	48.99	653	680	TRUE	19.31	640	2675
Other Treatments	Has the participant been prescribed other treatments/ Interventions?	list_integer	Yes No	TRUE	27.08	361	972	TRUE	28.02	929	2386
Other Treatments	Please select reason for not administering	list_float;;;list_integer	Data not available to enter Not administered at this site Not collected at this time point Does not form part of this time point protocol Data not available in patient record Unable to administer to patient / Patient unable to complete	TRUE	4.95	66	1267	TRUE	20.03	664	2651
Other Treatments	Gastrostomy	list_text	Yes No	TRUE	39.76	530	803	TRUE	43.08	1428	1887
Other Treatments	Gastrostomy Inserted Date	datetime		TRUE	3.23	43	1290	TRUE	6.55	217	3098
Other Treatments	Non-invasive Ventilation	list_text	Yes No	TRUE	57.84	771	562	TRUE	48.05	1593	1722
Other Treatments	Non-invasive Ventilation Date	datetime		TRUE	4.88	65	1268	TRUE	5.43	180	3135
Other Treatments	Tracheostomy	list_text	Yes No	TRUE	53.71	716	617	TRUE	46.61	1545	1770
Other Treatments	Tracheostomy Date	datetime		TRUE	0	0	1333	TRUE	0	0	3315
Respiratory Function	Has the participant been administered a Respiratory Function Test?	list_integer	Yes No	TRUE	28.81	384	949	TRUE	30.92	1025	2290
Respiratory Function	Please select reason for not administering	list_integer	Data not available to enter Not administered at this site Not collected at this time point Does not form part of this time point protocol Data not available in patient record Unable to administer to patient / Patient unable to complete Does not meet criteria	TRUE	5.1	68	1265	TRUE	8.45	280	3035
Respiratory Function	Respiratory Function Test Date	datetime		TRUE	35.78	477	856	TRUE	21.39	709	2606
Respiratory Function	FVC % Predicted	text		TRUE	17.63	235	1098	TRUE	10.02	332	2983
Respiratory Function	FVC Seated	text		TRUE	10.58	141	1192	TRUE	6.58	218	3097
Respiratory Function	MEP Seated	text		TRUE	2.33	31	1302	TRUE	0.94	31	3284
Respiratory Function	MIP seated	text		TRUE	2.33	31	1302	TRUE	0.97	32	3283
Respiratory Function	SNIP Seated	text		TRUE	2.78	37	1296	TRUE	1	33	3282
Respiratory Function	SVC	text		TRUE	3	40	1293	TRUE	1.75	58	3257
Sleep Study	Sleep Study	list_text	Yes No	TRUE	28.51	380	953	TRUE	26	862	2453
Sleep Study	Sleep Study Date	datetime		TRUE	3.6	48	1285	TRUE	3.02	100	3215
Sleep Study	Sleep Study Comments	text		TRUE	1.05	14	1319	TRUE	0.87	29	3286
Cognitive Testing	Has the participant been administered a cog test?	list_integer	Yes No	FALSE	0.08	1	1332	TRUE	20.87	692	2623
Cognitive Testing	Administered Cognitive Testing	text		FALSE	0	0	1333	TRUE	1.12	37	3278
Cognitive Testing	Cognitive Diagnosis	text		FALSE	0	0	1333	TRUE	0.6	20	3295
Cognitive Testing	Please select reason for not administering	list_integer	Data not available to enter Not administered at this site Not collected at this time point Does not form part of this time point protocol Data not available in patient record Unable to administer to patient / Patient unable to complete	FALSE	0.08	1	1332	TRUE	8.72	289	3026
Health Resource Utilisation	Adaptive Devices Used	list_text	AFO Cane Walker Wheelchair Occasional Wheelchair (with limited walking) Wheelchair Dependence Head or Neck Support Communication Device Other	TRUE	24.38	325	1008	TRUE	36.5	1210	2105
Health Resource Utilisation	Health Resources Utilised	list_text	MND Care Coordinator Physiotherapist Respiratory Physician Palliative Care Physician Palliative Care CNC/Nurse Research/Clinic Nurse for MND Community Nursing Home Nursing Occupational Therapist Speech Therapist Counsellor Paid Attendant (eg for ADLs) Home Assessment/Modification Dietician Social Worker Inpatient Respite Care Internet Use for MND Information Other	TRUE	38.86	518	815	TRUE	43.95	1457	1858
Health Resource Utilisation	Support Associations and Foundations	list_text	MND Association Member State MND Association MND Australia MND and Me Fight MND MiNDAUS Other	TRUE	18.83	251	1082	TRUE	27.12	899	2416
Health Resource Utilisation	How often are you accessing these health resources?	list_text	Less than 5 times / week 6-10 times / week More than 10 times / week	TRUE	21.01	280	1053	TRUE	27.45	910	2405
Health Resource Utilisation	Comments (Any information regarding participant's current Health Care)	text_long		TRUE	6.3	84	1249	TRUE	7.03	233	3082
Family Information	MND Family History	list_text	Familial Sporadic Unknown	TRUE	98.57	1314	19	FALSE	34.96	1159	2156
Family Information	MND Familial Status	list_text	First Degree Relative Other	TRUE	8.1	108	1225	FALSE	4.04	134	3181
Family Information	Family History Unknown - Comments	text		TRUE	0.98	13	1320	FALSE	0.09	3	3312
Family Information	Status of Mother at First Visit	list_text	Alive Deceased	TRUE	61.37	818	515	FALSE	1.21	40	3275
Family Information	Age of Mother at time of clinic visit	number_integer		TRUE	21.91	292	1041	FALSE	0.36	12	3303
Family Information	Mother dementia status	list_text	Yes No	TRUE	59.26	790	543	FALSE	1.24	41	3274
Family Information	Status of Father at First Visit	list_text	Alive Deceased	TRUE	60.62	808	525	FALSE	1.21	40	3275
Family Information	Age of Father at time of clinic visit	number_integer		TRUE	12.75	170	1163	FALSE	0.21	7	3308
Family Information	Father dementia status	list_text	Yes No	TRUE	58.14	775	558	FALSE	1.24	41	3274
Family Information	Other family members affected by MND / ALS	list_text	Yes No Unsure	TRUE	56.26	750	583	FALSE	1.21	40	3275
Family Information	Comments	text_long		TRUE	31.51	420	913	FALSE	26.58	881	2434
Other Information	Co-morbidity: Other medical conditions	text		TRUE	44.94	599	734	FALSE	0.81	27	3288
Other Information	Co-morbidity: Other psychiatric conditions	text		TRUE	18.9	252	1081	FALSE	0.21	7	3308
Other Information	Ancestry	list_text	European Asian A & TI Americas Other Oceanian (Australian Peoples, New Zealand Peoples, Melanesian and Papuan, Micronesian, Polynesian) Aboriginal & Torres Strait Islander European (North-West European, Southern European, Eastern European) African (includes African American or Afro-Caribbean) Middle Eastern East Asian (from China, Japan, Korea, South-East Asia) South Asian (from India, Pakistan, …	TRUE	94.97	1266	67	FALSE	33.82	1121	2194
Other Information	Educational attainment	list_text	Primary school Year 10 (or equivalent) Year 12 (or equivalent) TAFE/trade qualification (or equivalent) Certificate/diploma Undergraduate Postgraduate No formal education	TRUE	57.91	772	561	FALSE	0.94	31	3284
Other Information	Occupation	text		TRUE	63.17	842	491	FALSE	1	33	3282
Other Information	Ever Smoked	list_text	Yes No	TRUE	64.67	862	471	FALSE	1.33	44	3271
Other Information	Current Smoking Status	list_text	Smoker Non Smoker	TRUE	34.81	464	869	FALSE	1.12	37	3278
Other Information	Exercised in last 24 hours?	list_text	No Yes	TRUE	27.08	361	972	TRUE	33.6	1114	2201
