# Supplementary material for: Strategic Amyotrophic Lateral Sclerosis Australia–Systems Genomics Consortium (SALSA-SGC): cohort profile
Source: BMJ Open. 2026 Jun 18;16(6):e110906. doi: 10.1136/bmjopen-2025-110906 (PMC13288974; doi:10.1136/bmjopen-2025-110906)
Supplement: Online Supplement Table 3 [file bmjopen-16-6-s006.xlsx]

## Sheet: Sheet1
Supplementary Table 3. SALSA-SGC Cohort Characteristics
Characteristic	Case (n = 1,333)*	Control (n = 388)	Asymptomatic (n = 16)	Non-MND Diagnosis (n = 23)
Biological sex, n (%)
Male	860 (64.5)	161 (41.5)	8 (50.0)	18 (78.3)
Female	473 (35.5)	227 (58.5)	8 (50.0)	5 (21.7)
Age at recruitment, median (IQR)	64.6 (56.3 - 71.6)	59.7 (51.0 - 67.1)	54.4 (48.1 - 61.2)	58.4 (46.2 - 67.5)
Self-reported family history of MND, n (%)
Familial	127 (9.5)
Sporadic	1126 (84.5)
Unknown	80 (6.0)
Age at onset, median (IQR)	60.6 (53.6 - 69.1)
Site of onset, n (%)
Lower limbs	454 (34.1)
Upper limbs	396 (29.7)
Bulbar	346 (26.0)
Multiple regions	38 (2.9)
Chest/abdomen	23 (1.7)
Other	18 (1.4)
Unknown	58 (4.4)
Months from onset to diagnosis, median (IQR)	11.6 (7.0 - 21.0)
Phenotype at primary visit, n (%)
Classic ALS	858 (64.4)
Flail Limb	88 (6.6)
Bulbar	87 (6.5)
LMN predominant	77 (5.8)
UMN predominant	50 (3.8)
PLS	32 (2.4)
Unclassified	102 (7.7)
Unknown	39 (2.9)
Clinical suspicion of cognitive impairment at primary visit, n (%)	62 (4.7)
Gold Coast diagnostic criteria at primary visit, n (%)
Criteria met	898 (67.4)
Criteria not met	295 (22.1)
Not calculated (data unavailable for required variables)	140 (10.5)
Revised El-Escorial criteria at primary visit, n (%)
Definite	117 (8.8)
Probable	240 (18.0)
Possible	485 (36.4)
Criteria not met	68 (5.1)
Not calculated (data unavailable for required variables)	423 (31.7)**
King's Staging at primary visit, n (%)
Stage 2A	172 (12.9)
Stage 2B	235 (17.6)
Stage 3	267 (20.0)
Stage 4A	41 (3.1)
Stage 4B	126 (9.5)
Not calculated (data unavailable for required variables)	492 (36.9)**
Notes:
* This table excludes N=53 cases that do not have clinical visit data.
** Site-specific protocol excluded key variables.
