# Supplementary material for: Strategic Amyotrophic Lateral Sclerosis Australia–Systems Genomics Consortium (SALSA-SGC): cohort profile
Source: BMJ Open. 2026 Jun 18;16(6):e110906. doi: 10.1136/bmjopen-2025-110906 (PMC13288974; doi:10.1136/bmjopen-2025-110906)
Supplement: Online Supplement Table 4 [file bmjopen-16-6-s007.xlsx]

## Sheet: Sheet1
Supplementary Table 4. Summary of data collection from the Lifestyle and Environmental Risk Factors Questionnaire
a) Distribution of selected variables from Lifestyle and Environmental Risk Factors Questionnaire					b) Questionnaire completions per site
Domain	Variable	N Responses	Response Distribution		Clinical Site	Case	Control	Asymptomatic	Non-MND	All Participants
Demographics	What is your gender?	214 (100%)	Female: 36%, Male: 64%		VIC - CHCB	78	5			83
	Age (years)	214 (100%)	Median 62.9 (IQR 54.5 - 70.1)		NSW - BMC	47		1		48
Medical History	Infectious and parasitic diseases e.g.: hepatitis, STDs, tuberculosis, herpes, mosquito-related diseases, tick-related diseases , influenza, viral or bacterial infections	200 (93.5%)	Yes: 44.5%, No: 55.5%		NSW - CH	24				24
	Cancers/Neoplasms	195 (91.1%)	Yes: 22.1%, No: 77.9%		QLD - RBWH	24	3	1	1	29
	Diseases of the blood and blood-forming organs and disorders involving the immune mechanism e.g.: anaemias	187 (87.4%)	Yes: 4.8%, No: 95.2%		WA - FSH	15	11			26
	Endocrine, nutritional and metabolic diseases e.g.: thyroid gland, diabetes, endocrine glands, malnutrition, obesity	193 (90.2%)	Yes: 14.5%, No: 85.5%		NSW - NA	3				3
	Mental and behavioural disorders e.g.: depression, schizophrenia, bipolar, anxiety	193 (90.2%)	Yes: 23.3%, No: 76.7%		WA - PI	1				1
	Diseases of the nervous system e.g.: inflammatory diseases, Parkinson's, Alzheimer's	190 (88.8%)	Yes: 6.8%, No: 93.2%		TOTAL	192	19	2	1	214
	Diseases of the eye and adnexa	192 (89.7%)	Yes: 8.9%, No: 91.1%
	Diseases of the ear and mastoid process	188 (87.9%)	Yes: 4.3%, No: 95.7%
	Diseases of the circulatory system e.g.: rheumatic, hypertensive, ischaemic heart diseases, diseases of arteries/veins/lymphatic vessels/nodes	196 (91.6%)	Yes: 24%, No: 76%
	Diseases of the respiratory system e.g.: lung diseases, respiratory tract diseases	190 (88.8%)	Yes: 12.6%, No: 87.4%
	Diseases of the digestive system e.g.: intestines, liver, pancreas, stomach, hernia	192 (89.7%)	Yes: 18.2%, No: 81.8%
	Diseases of the skin and subcutaneous tissue	189 (88.3%)	Yes: 14.3%, No: 85.7%
	Diseases of musculoskeletal system and connective tissue e.g.: diseases of muscles/joints	189 (88.3%)	Yes: 13.2%, No: 86.8%
	Diseases of the genitourinary system e.g.: kidney, urinary system, breasts, genital organs	192 (89.7%)	Yes: 15.1%, No: 84.9%
	Congenital malformations, deformations and chromosomal abnormalities e.g.: spina bifida, encephalocele, down's syndrome	190 (88.8%)	Yes: 1.1%, No: 98.9%
	Significant trauma requiring medical care	214 (100%)	Yes: 27.1%, No: 71%, N/A: 1.9%
Occupation	What is your current occupation or, if retired/unemployed, what was your last occupation?	207 (96.7%)	Professional: 35.3%, Manager, Legislator or Senior Official: 15%, Clerical Support Worker: 9.7%, Craft and related Trades Worker: 6.8%, Services Worker and Shop and Market Sales Worker: 3.4%, Elementary Occupation: 2.9%, Technician and Associate Professional: 2.9%, Plant and Machine Operator or Assembler: 2.4%, Skilled Agricultural, Forestry and Fishery worker: 1.4%, Armed Forces Occupation: 0.5%…
	Have you ever been in the military? (conscripted/voluntarily)	214 (100%)	Yes: 8.4%, No: 88.3%, N/A: 3.3%
Lifestyle	Alcohol usage	213 (99.5%)	I drink alcohol occasionally: 46%, I drink alcohol regularly: 33.8%, I have never drunk alcohol: 5.6%, I no longer drink alcohol: 14.6%
	Smoking status	210 (98.1%)	Current smoker (daily or almost daily): 3.8%, Never smoked: 57.1%, Occasional smoker: 2.9%, Quit smoking: 36.2%
Chemical Exposures	Animal and plant toxins e.g.: venom or poison, exposure through bites, stings etc.	206 (96.3%)	Yes: 10.7%, Uncertain: 3.9%, No: 85.4%
	Drugs and pharmaceuticals e.g.: used in treatment of livestock	204 (95.3%)	Yes: 5.4%, Uncertain: 5.4%, No: 89.2%
	Endocrine disruptors e.g.: natural hormones, natural chemicals, synthetically produced pharmaceuticals, man-made chemicals	202 (94.4%)	Yes: 8.9%, Uncertain: 10.4%, No: 80.7%
	Neurotoxins e.g.: Botulinum toxin, Polybrominated Diphenyl Ethers (PBDEs), Isobutyronitrile, Hexachlorophene, Metaldehyde, Propoxur, Hexane, Styrene, Bifenthrin	201 (93.9%)	Yes: 1.5%, Uncertain: 11.9%, No: 86.6%
	Pesticides e.g.: fungicides, insecticides, herbicides, rodenticides, antimicrobials	208 (97.2%)	Yes: 22.6%, Uncertain: 12%, No: 65.4%
	Persistent Environmental contaminants e.g.: Dioxins (TCDD & Furans, Benzo(a)pyrene, Octachlorostyrene, Pentabromo diphenyl ether (PBDEs), Polybrominated hydrocarbons, Polychlorinated biphenyls (PCBs), Polycyclic aromatic hydrocarbons (PAHs, Tin)	202 (94.4%)	Yes: 3.5%, Uncertain: 19.8%, No: 76.7%
	Solvents e.g.: Acetone, Ethyl Alcohol, Benzene, Carbon Disulphide, Chloroform, 1,3-Dichloropropane, Ethyl Acetate, Methyl Cellosolve, Nitrobenzene, 2-Nitropropane, Pyridine, Trichloroethylene, Vinyl Cloride, Xylene	206 (96.3%)	Yes: 16%, Uncertain: 18.4%, No: 65.5%
	Acids e.g.: Sulphuric, Nitric, Hydrochloric, Citric, Acetic	203 (94.9%)	Yes: 13.8%, Uncertain: 13.3%, No: 72.9%
Physical Exposures	Heavy metals e.g.: Arsenic, Cadmium, Lead, Magnesium, Mercury, Plutonium, Thallium, Uranium	205 (95.8%)	Yes: 13.2%, Uncertain: 13.7%, No: 73.2%
	Electricity / Elecotromagnetic Fields	203 (94.9%)	Yes: 8.9%, Uncertain: 14.8%, No: 76.4%
	Radiation e.g.: UV, X-ray, Alpha, Beta, Gamma (Nuclear), Neutron, Microwave	205 (95.8%)	Yes: 26.8%, Uncertain: 11.2%, No: 62%
Resource Utilisation	Are you receiving services and/or support from your state MND association?	214 (100%)	Yes: 71%, No: 14.5%, N/A: 14.5%
